# Supplementary material for: L-Type Ca2+ Channel Inhibition Rescues the LPS-Induced Neuroinflammatory Response and Impairments in Spatial Memory and Dendritic Spine Formation
Source: Int J Mol Sci. 2022 Nov 6;23(21):13606. doi: 10.3390/ijms232113606 (PMC9655622; doi:10.3390/ijms232113606)
Supplement: Supplementary file 1 [file ijms-23-13606-s001.zip]

Archive with 1 entries (1 files):
- ijms-1927373-supplementary.pdf
